# Supplementary material for: Skull and partial skeleton of a new pachycetine genus (Cetacea, Basilosauridae) from the Aridal Formation, Bartonian middle Eocene, of southwestern Morocco
Source: PLoS One. 2022 Oct 26;17(10):e0276110. doi: 10.1371/journal.pone.0276110 (PMC9604876; doi:10.1371/journal.pone.0276110)
Supplement: S1 Table — Specimens come from two localities in southwestern Morocco, Gueran and El Breij. FSAC numbers are given where these have been assigned. Positions represented are Th, thoracic; L, lumbar; or Ca, caudal. Measurements of the centrum are length (L), anterior width (AW), anterior height (AH), posterior width (PW), and posterior height (PH), Measurements of the neural canal are width (NCW), and height (NCH). Measurements of the neural arch are centrum length anterior to the neural arch (NA1), anteroposterior length of the base of the neural arch (NA2), centrum length posterior to the neural arch (NA3), and length of NA2 as a proportion of NA1+NA2+NA3 (NA2P). Measurements of the transverse process are centrum length anterior to the transverse process (TP1), anteroposterior length of the base of the transverse process (TP2), centrum length posterior to the transverse process (TP3), and length of TP2 as a proportion of TP1+TP2+tP3 (TP2P). Numbers in square brackets are interpolated. (XLSX) [file pone.0276110.s001.xlsx]

## Sheet: Pachycetus aithai
S1 Table. Measurements of Antaecetus aithai vertebrae in the Faculté des Sciences Ain Chock [FSAC], Casablanca, collection.
Specimens come from two localities in southwestern Morocco, Gueran and El Breij. FSAC numbers are given where these have been assigned. Positions represented are Th, thoracic; L, lumbar; or Ca, caudal. Measurements of the centrum are length (L), anterior width (AW), anterior height (AH), posterior width (PW), and posterior height (PH), Measurements of the neural canal are width (NCW), and height …
Locality	FSAC	Pos	L	AW	AH	PW	PH	NCW	NCH	NA1	NA2	NA3	NA2P	TP1	TP2	TP3	TP2P
Gueran		Ce	25			45	40
Gueran	Bouj-352	Ce	27	45	42	55	41	26
Gueran	Bouj-5	Ce	30	60	42	73	43	52
Gueran		Ce	35		55
Gueran		Ce	35		55
El Breij		Ce	37			80	66
Gueran		Ce	40		80
Gueran		Ce	46			56	41
Gueran		Th	32	55	43		40
Gueran		Th	33.8
Gueran		Th	37	50	40	65	42
Gueran		Th	37	55	45	68	45
Gueran		Th	40	55	40	65	42
Gueran		Th	45	60	48	70	54
Gueran		Th	47.5	62	51
El Breij		Th	48	80	50	70	50
Gueran		Th	50	57	49
Gueran		Th	52	69	42
Gueran		Th	53	80	65	90	70
Gueran		Th	57	64.2	54.3	78.2	54.5
Gueran		Th	60			65	40
Gueran		Th	60	75	55	90	55
Gueran		Th	60	60	53	70	57
Gueran		Th	60	85	65
Gueran		Th	64	74	51
El Breij		Th	68	65	51	74	58
Gueran		Th	70	80	60	108	79
Gueran		Th	70	60	50	75	52
Gueran		Th	70	80	52	80	55
Gueran		Th	70	73	63		67
El Breij		Th	70	102	80	120	83
Gueran		Th	75	75	65	90	70
El Breij		Th	75	90	74	105	68
Gueran		Th	78	75	57
Gueran		Th	79		55
Gueran		Th	80
Gueran		Th	80
Gueran		Th	90	85	65
Gueran		Th	90	75	60	80	65
Gueran		Th	90
Gueran		Th	97	107	64.5
Gueran		Th	105	85	70	90	65
El Breij		Th	112	80	70	93	77
Gueran		Th	115			123	95
Gueran		Th	120	80	70	95	75
Gueran		Th	120	90	75	105	80			5	85	30	0.708333
Gueran		Th	120	90	65	95	68
Gueran	Bouj-10	Th	120	80	70	85	75
Gueran		Th	123	122	86
Gueran		Th	125							15	80	30	0.64	15	90	20	0.72
Gueran	Bouj-7	Th	128	97	82	96	77	43
Gueran		Th/Lu	129	121	93
Gueran		Th	135	95	80
Gueran		Th	145
Gueran		Th	150			112	80
Gueran		Th	150	100	80	105	90			15	95	35	0.655172
El Breij		Lu	155	135	125	135	125
El Breij		Lu	155			140	120
Gueran		Lu	170	130	100	130	100
Gueran		Lu	170
El Breij		Lu	173	138	102	144	115
Gueran		Lu	175		85	100	95			10	115	45	0.676471	5	115	40	0.71875
El Breij		Lu	185	135	115	145	125
Gueran		Lu	190				125
El Breij		Lu	190	140	120	145	125
Gueran		Lu	195	120	115	130	110			50	100	40	0.526316	0	150	25	0.857143
Gueran		Lu	195
Gueran		Ca	185
Gueran		Ca	185					30							130		0.702703
Gueran		Ca	160	120	70
Gueran		Ca	160	95	95	100	90			30	90	40	0.5625	20	110	30	0.6875
Gueran		Ca	160			100	110	30
Gueran		Ca	150					20
Gueran		Ca	145	100	80	100	80
Gueran		Ca	140					30	25
Gueran		Ca	135	95										15	90	30	0.666667
Gueran		Ca	135				100	30
Gueran		Ca	130	100	85	90	80
Gueran		Ca	90	70	75	75	70
Gueran		Ca	75			85	55
Gueran		Ca	50	75	50	70	55
Gueran	Bouj-200	Th	[35]
Gueran	Bouj-200	Th	39
Gueran	Bouj-200	Th	45
Gueran	Bouj-200	Th	53
Gueran	Bouj-200	Th	[56]
Gueran	Bouj-200	Th	[59]
Gueran	Bouj-200	Th	63
Gueran	Bouj-200	Th	[68]
Gueran	Bouj-200	Th	74
Gueran	Bouj-200	Th	86
			[97]
			[110]
Gueran	Bouj-200	Lu	[124]
Gueran	Bouj-200	Lu	140											5	105	30	0.75
Gueran	Bouj-200	Lu	[144]
Gueran	Bouj-200	Lu	[147]
Gueran	Bouj-200	Lu	150							5	120	25	0.8
Gueran	Bouj-200	Lu	[154]
Gueran	Bouj-200	Lu	[157]
Gueran	Bouj-200	Lu	160
Gueran	Bouj-200	Lu	[160]
Gueran	Bouj-200	Lu	160
Gueran	Bouj-6	Th	50	54	49	63	48	44
Gueran	Bouj-6	Th	57	66	51	80	55	49
Gueran	Bouj-6	Th	67	67	56	84	58	49
Gueran	Bouj-6	Th	84	86	67	89	70	46
Gueran	Bouj-11	Lu	151	100	88	109	89	44
Gueran	Bouj-11	Lu	158	104	87	111	94	44
Gueran	Bouj-11	Lu	175	111	101	108	102	42
